# Supplementary material for: The plasma proteome is favorably modified by a high protein diet but not by additional resistance training in older adults: A 17-week randomized controlled trial
Source: Front Nutr. 2022 Aug 5;9:925450. doi: 10.3389/fnut.2022.925450 (PMC9389340; doi:10.3389/fnut.2022.925450)
Supplement: Supplementary file 2 [file Table_2.XLSX]

## Sheet: Supplementary table 2
Supplementary Table 2: Paired t-test statistics revealed significantly regulated plasma proteins in the high protein diet group (HP_T2), the recommended protein intake group (RP_T2) as well as in the control group (CON_T2) compared to the baseline (HP_T1, RP_T1 and CON_T1). Furthermore, significant protein changes upon reisistance training in each study group (HP_T3 versus HP_T2, RP_T3 versus RP_…
Uniprot Accession	Protein name	Gene name	q-value HP_T2 versus HP_T1	log2 Difference HP_T2 versus HP_T1	Significant HP_T2 versus HP_T1	q-value HP_T3 versus HP_T2	log2 Difference HP_T3 versus HP_T2	Significant HP_T3 versus HP_T2	q-value RP_T2 versus RP_T1	log2 Difference RP_T2 versus RP_T1	Significant RP_T2 versus RP_T1	q-value RP_T3 versus RP_T2	log2 Difference RP_T3 versus RP_T2	Significant RP_T3 versus RP_T2	q-value CON_T2 versus CON_T1	log2 Difference CON_T2 versus CON_T1	Significant CON_T2 versus CON_T1	q-value CON_T3 versus CON_T2	log2 Difference CON_T3 versus CON_T2	Significant CON_T3 versus CON_T2
P68133	Actin, alpha skeletal muscle	ACTA1	0.069284	-0.505693		0.251389	0.352303		0.0987597	-0.332478		0.309261	0.228803		0.000695652	-0.794747	+	0.0524	0.594481	+
P60709	Actin, cytoplasmic 1	ACTB	0.00978947	-0.60342	+	0.390188	0.187531		0.0182951	-0.425486	+	0.976416	0.00414568		0.000727273	-0.725484	+	0.176611	0.294081
Q15848	Adiponectin	ADIPOQ	0.262914	0.132663		0.391213	0.13901		0.0749333	0.226984		0.591914	-0.0703861		0.00907317	0.393226	+	0.357435	0.127509
P02763	Alpha-1-acid glycoprotein 1	ORM1	0.0234286	-0.386855	+	0.523	0.111604		0.00330435	-0.524026	+	0.165951	0.302117		0.0139167	-0.408565	+	0.517977	0.112164
P19652	Alpha-1-acid glycoprotein 2	ORM2	0.0102222	-0.511504	+	0.721816	-0.060961		0.00215385	-0.592702	+	0.520484	0.0933051		0.0093	-0.475368	+	0.7699	-0.04873
P08697	Alpha-2-antiplasmin	SERPINF2	0.0047619	0.372335	+	0.2216	0.162618		0.00752381	0.293604	+	0.197767	0.191443		0.000769231	0.360508	+	0.302766	0.113231
P06727	Apolipoprotein A-IV	APOA4	0.00894118	-0.362946	+	0.0816364	0.2492		0.0186032	-0.250165	+	0.341615	0.113958		0.0337971	-0.246151	+	0.181151	0.157549
P55056	Apolipoprotein C-IV	APOC4	0	-1.09421	+	0.11903	0.380299		0	-0.940087	+	0.148706	0.340376		0	-0.776015	+	0.17097	0.217017
P05090	Apolipoprotein D	APOD	0.0384516	-0.274287	+	0.399343	0.103486		0.0597358	-0.230039		0.885197	0.0149369		0.0595349	-0.201797		0.679437	0.0401565
P02649	Apolipoprotein E	APOE	0.0164651	-0.265466	+	0.937809	-0.00775313		0.0117193	-0.274452	+	0.545855	-0.0624543		0.0333699	-0.202891	+	0.611179	-0.0447158
O95445	Apolipoprotein M	APOM	0.023451	-0.306867	+	0.349739	0.138585		0.018	-0.290063	+	0.109185	0.256595		0.239843	-0.11727		0.356485	0.121119
P02749	Beta-2-glycoprotein 1	APOH	0.0100541	-0.28652	+	0.964131	-0.00509567		0.00791489	-0.275126	+	0.585326	0.0506314		0.0138723	-0.250906	+	0.631647	0.0394359
P61769	Beta-2-microglobulin	B2M	0.0251321	0.503625	+	0.791613	-0.046996		0.051033	0.379864		0.519231	-0.134098		0.000631579	0.805747	+	0.317368	-0.196737
Q96KN2	Beta-Ala-His dipeptidase	CNDP1	0.0495882	0.33369	+	0.271333	0.182883		0.466774	0.0732281		0.329915	0.170394		0.215156	0.194831		0.0831304	0.37733
P43251	Biotinidase	BTD	0.205956	-0.150312		0.132	-0.491132		0.352152	-0.108911		0.028	-0.470001	+	0.388326	-0.0882248		0.0928889	-0.309455
Q96IY4	Carboxypeptidase B2	CPB2	0.130175	-0.137839		0.25935	0.121583		0.0268824	-0.214758	+	0.50592	0.0652238		0.0876863	-0.147196		0.321782	0.0907337
P31944	Caspase-14	CASP14	0.647829	0.163492		0.996331	0.796555		0.397047	0.395597		0.996362	1.03626		0.952576	0.0145626		0.0494545	-2.10972	+
P11597	Cholesteryl ester transfer protein	CETP	0.101625	0.35702		0.481503	-0.134605		0.0480909	0.52614	+	0.262686	-0.203916		0.140157	0.287178		0.83759	-0.0350847
P06276	Cholinesterase	BCHE	0.0535652	-0.257753		0.202062	0.227404		0.052701	-0.24996		0.11616	0.302171		0.0332267	-0.252972	+	0.0909333	0.319903
P00740	Coagulation factor IX	F9	0.130055	-0.159947		0.722155	0.0431474		0.0405714	-0.240355	+	0.278078	0.143123		0.379933	-0.077912		0.215545	0.143602
P12259	Coagulation factor V	F5	0.0145641	-0.408918	+	0.48805	0.0996726		0.000888889	-0.704819	+	0.279568	0.233577		0.142708	-0.213682		0.320148	0.168731
P03951	Coagulation factor XI	F11	0	1.15536	+	0.490061	0.0833852		0	1.20588	+	0.888522	-0.0186564		0	1.24226	+	0.531886	0.064466
P00748	Coagulation factor XII	F12	0.024963	-0.241059	+	0.37987	0.0984621		0.0599238	-0.177266		0.803908	-0.0273892		0.0502716	-0.177476		0.204791	0.131441
P02745	Complement C1q subcomponent subunit A	C1QA	0	0.846921	+	0.398	0.0827983		0	0.716672	+	0.712233	0.0347434		0	0.692762	+	0.611854	0.0449722
P02746	Complement C1q subcomponent subunit B	C1QB	0.00826667	0.339376	+	0.72861	0.0303839		0.00809302	0.296911	+	0.936319	-0.00823715		0.00540541	0.316511	+	0.917698	0.00792343
Q9NZP8	Complement C1r subcomponent-like protein	C1RL	0.877842	0.0221495		0.393557	0.134438		0.0407595	-0.395261	+	0.88897	0.0209425		0.883966	-0.0203569		0.131571	0.236924
P0C0L4	Complement C4-A	C4A	0.00329412	-0.455616	+	0.3698	0.114307		0	-0.538072	+	0.43789	0.10377		0.00306667	-0.375537	+	0.207171	0.156614
P13671	Complement component C6	C6	0.325223	-0.0952447		0.621242	0.0578167		0.0497778	-0.187017	+	0.460563	-0.082066		0.525194	-0.045001		0.770618	-0.0257477
P07360	Complement component C8 gamma chain	C8G	0.0696	-0.186876		0.319262	0.10573		0.00770732	-0.299605	+	0.398203	0.0865688		0.0235625	-0.220347	+	0.182308	0.138615
Q03591	Complement factor H-related protein 1	CFHR1	0.008	-0.446435	+	0.58578	-0.0744272		0.00304762	-0.438386	+	0.515403	-0.0853335		0.0048	-0.404671	+	0.0982727	-0.269759
P36980-2	Complement factor H-related protein 2	CFHR2	0.172269	-0.221694		0.183186	-0.239715		0.00827273	-0.390343	+	0.338766	-0.165481		0.0139091	-0.383357	+	0.17229	-0.243934
Q15517	Corneodesmosin	CDSN	0.103265	-0.519446		0.836143	-0.0633785		0.507111	-0.191183		0.108	0.667213		0.04905	-0.588877	+	0.356992	0.165152
P08185	Corticosteroid-binding globulin	SERPINA6	0.442932	-0.0757463		0.32103	-0.115717		0.0422857	-0.221613	+	0.884018	0.0156762		0.0943301	-0.168171		0.851983	-0.0160186
P01034	Cystatin-C	CST3	0.0234894	-0.378905	+	0.412057	0.116982		0.0076	-0.374557	+	0.526541	0.0764922		0.000666667	-0.54597	+	0.09475	0.356023
P81605	Dermcidin	DCD	0.0016	-1.00575	+	0.098	0.737727		0.0976562	-0.387502		0.049	0.626874	+	0.0332394	-0.527997	+	0.109878	0.389249
Q08554	Desmocollin-1	DSC1	0.615843	-0.139959		0.131349	-0.572355		0.319333	0.471289		0.449015	-0.287091		0.0252308	0.714761	+	0.28844	-0.262745
Q02413	Desmoglein-1	DSG1	0.336604	-0.268436		0.423413	-0.246304		0.0401026	-0.577311	+	0.268333	0.392391		0.00364706	-0.909851	+	0.0974737	0.575216
Q12805	EGF-containing fibulin-like extracellular matrix protein 1	EFEMP1	0	-0.860868	+	0.120293	0.299401		0.00316667	-0.579809	+	0.350752	-0.178864		0.000923077	-0.580536	+	0.424763	0.117399
P02751-3	Fibronectin	FN1	0.095	0.276929		0.515114	-0.0996931		0.0116296	0.447552	+	0.491324	0.105853		0.231838	0.176302		0.959044	0.00572443
P23142-4	Fibulin-1	FBLN1	0.00266667	-0.719723	+	0.0696	0.469687		0.0622752	-0.323797		0.0226667	0.556314	+	0.139531	-0.285395		0.0368	0.524319	+
Q15485-2	Ficolin-2	FCN2	0.431218	-0.168016		0.87731	0.0415955		0.68	0.069905		0.997773	0.00732136		0.0195172	-0.522234	+	0.994776	NaN
Q08380	Galectin-3-binding protein	LGALS3BP	0.0595556	-0.289527		0.830805	0.0282204		0.0052	-0.459997	+	0.252214	0.258032		0.140952	-0.153864		0.651694	0.0465153
P06396	Gelsolin	GSN	0.0294035	-0.221633	+	0.191213	0.151557		0.0344658	-0.20399	+	0.349297	0.0945519		0.0871287	-0.145596		0.319257	0.0970665
P22352	Glutathione peroxidase 3	GPX3	0.0353333	-0.270625	+	0.0617778	0.335996		0.00353846	-0.358991	+	0.1088	0.259542		0.000740741	-0.391313	+	0.034	0.38197	+
P68871	Hemoglobin subunit beta	HBB	0.292763	-0.15536		0.698404	-0.0635717		0.018625	-0.368812	+	0.547442	0.0938716		0.041641	-0.358089	+	0.872	-0.0245588
Q14520	Hyaluronan-binding protein 2	HABP2	0.43096	0.124475		0.966829	-0.00630728		0.00791304	-0.417199	+	0.121733	0.280438		0.23024	-0.133168		0.182177	0.179735
P01876	Ig alpha-1 chain C region	IGHA1	0.131171	-0.134121		0.245924	0.129729		0.0283889	-0.198875	+	0.926695	0.00988113		0.202909	-0.0980642		0.813422	0.0203916
P0DOX2	Ig alpha-2 chain C region	IGHA2	0.005	0.597617	+	0.930133	-0.0141504		0.00823529	0.389859	+	0.277547	0.19859		0.0008	0.636086	+	0.133053	-0.232252
P01860	Ig gamma-3 chain C region	IGHG3	0.0658667	-0.196761		0.130095	0.198492		0.0425882	-0.191436	+	0.579222	0.0520895		0.0852766	-0.165613		0.208049	0.144709
P01742	Ig heavy chain V-I region EU		0.0356066	-0.32032	+	0.51345	-0.10394		0.0684828	-0.308529		0.58589	-0.116191		0.0172593	-0.430761	+	0.825034	-0.0305148
P01743	Ig heavy chain V-I region HG3		0.00538462	-0.701828	+	0.708039	0.0585222		0.0483596	-0.462972	+	0.724095	0.0631417		0.019	-0.494337	+	0.561537	0.0908109
P23083	Ig heavy chain V-I region V35		0.328354	-0.125784		0.852579	0.0278089		0.0125424	-0.366161	+	0.68934	0.0694544		0.0229677	-0.347833	+	0.104125	0.320425
P01817	Ig heavy chain V-II region MCE		0	1.35125	+	0.284636	-0.208271		0.00252632	0.880398	+	0.265353	-0.276461		0.00075	0.94658	+	0.632119	-0.0833741
A0A0C4DH41	Ig heavy chain V-II region NEWM	IGHV4-61	0.000888889	0.767287	+	0.720134	0.0538119		0.00213333	0.653257	+	0.55626	-0.0791996		0.00363636	0.51473	+	0.491394	0.0856218
P01764	Ig heavy chain V-III region 23	IGHV3-23	0	0.763014	+	0.903563	0.0138688		0.0340267	0.301659	+	0.551885	0.0802502		0.00128571	0.475342	+	0.826561	0.0286379
P01780	Ig heavy chain V-III region JON		0.00518519	-0.514057	+	0.0783333	0.323564		0.106	-0.280867		0.383179	0.142542		0.0141739	-0.419542	+	0.09456	0.346509
P01834	Ig kappa chain C region	IGKC	0.302364	0.101099		0.0695	0.293094		0.491141	-0.0661376		0.0408	0.399346	+	0.955309	0.00584901		0.0386667	0.372118	+
P01594	Ig kappa chain V-I region AU		0.0161951	-0.660086	+	0.849679	-0.0463258		0.00266667	-0.913724	+	0.572223	-0.147141		0.0194	-0.436743	+	0.100387	-0.442975
P04430	Ig kappa chain V-I region BAN		0.0853647	-0.329288		0.452335	0.107692		0.0878049	-0.356067		0.515045	0.137538		0.0194386	-0.413781	+	0.121509	0.319461
P01599	Ig kappa chain V-I region Gal		0.0426875	0.284389	+	0.653417	0.0494321		0.471721	0.0705823		0.117714	0.263522		0.180978	0.132502		0.206313	0.1537
P01602	Ig kappa chain V-I region HK102	IGKV1-5	0.00516667	-0.421775	+	0.367377	0.123492		0.001	-0.485588	+	0.140625	0.224228		0.000857143	-0.475385	+	0.127852	0.208845
A0A0C4DH73	Ig kappa chain V-I region Wes	IGKV1-12	0.0233333	-0.405633	+	0.0566667	0.405996		0.0104906	-0.424222	+	0.297	0.184563		0.00109091	-0.619213	+	0.184432	0.22225
P01614	Ig kappa chain V-II region Cum	IGKV2-40	0.003	0.754915	+	0.966947	-0.00640682		0.005	0.743304	+	0.121217	0.364653		0.001	0.73806	+	0.168647	0.375529
A0A075B6P5	Ig kappa chain V-II region FR	IGKV2D-28	0.726222	0.0591779		0.0906667	0.319453		0.168867	0.228761		0.863507	0.024419		0.0265672	0.352862	+	0.826355	-0.0265081
P06310	Ig kappa chain V-II region RPMI 6410		0.104646	-0.323092		0.403095	-0.220642		0.00336	-0.822102	+	0.1586	-0.531551		0.0012	-0.814072	+	0.64572	0.0918112
P01619	Ig kappa chain V-III region B6		0.131044	-0.158207		0.5664	-0.0526798		0.0117931	-0.275025	+	0.963174	0.00562106		0.126967	-0.134026		0.239613	-0.129085
P06312	Ig kappa chain V-IV region	IGKV4-1	0.0603288	-0.225076		0.181286	0.16476		0.0338421	-0.244274	+	0.148	0.191362		0.01632	-0.268882	+	0.096878	0.213546
P01700	Ig lambda chain V-I region HA		0.00228571	-0.485002	+	0.0787826	0.288014		0	-0.538414	+	0.121032	0.232644		0.00064	-0.436616	+	0.101026	0.230856
P01701	Ig lambda chain V-I region NEW		0.851712	-0.0304014		0.0893333	-0.58457		0.00577778	-0.65967	+	0.281263	-0.307779		0.08628	-0.28202		0.0331429	-0.515173	+
P01704	Ig lambda chain V-II region TOG		0.001	-0.642077	+	0.08592	0.315619		0.00228571	-0.642246	+	0.343184	0.18814		0.000571429	-0.560599	+	0.163935	0.231256
P01714	Ig lambda chain V-III region SH		0.521747	-0.127799		0.072	0.719645		0.0239403	-0.686893	+	0.832937	0.0612473		0.033027	-0.427559	+	0.1848	-0.314939
P01721	Ig lambda chain V-VI region AR		0.0431111	0.332304	+	0.405971	0.110929		0.995399	-0.00170816		0.119167	0.533003		0.488615	0.124594		0.0987	0.384092
P01591	Immunoglobulin J chain	IGJ	0.131673	-0.172448		0.274729	0.143742		0.00673684	-0.374678	+	0.210694	0.186287		0.0333143	-0.252518	+	0.466049	0.081302
P15814	Immunoglobulin lambda-like polypeptide 1	IGLL1	0.13053	-0.387099		0.593362	0.125196		0.0422169	-0.521943	+	0.486417	0.175146		0.0856327	-0.312898		0.992047	0.00138098
P01344-3	Insulin-like growth factor II	IGF2	0.256548	-0.136718		0.61509	-0.0637105		0.004	-0.446972	+	0.691406	0.0507671		0.141839	-0.167398		0.528948	-0.0643678
P17936	Insulin-like growth factor-binding protein 3	IGFBP3	0.0232	-0.581661	+	0.306763	0.270991		0.072	-0.412113		0.241267	0.268048		0.083087	-0.284973		0.614822	0.0949744
P19827	Inter-alpha-trypsin inhibitor heavy chain H1	ITIH1	0.0056	0.32438	+	0.7815	-0.0243572		0.00808889	0.257107	+	0.956246	0.00503174		0.000666667	0.336623	+	0.989413	-0.000995463
P19823	Inter-alpha-trypsin inhibitor heavy chain H2	ITIH2	0.137484	0.136909		0.744607	0.0304247		0.0184516	0.224164	+	0.965067	0.0058296		0.0238095	0.207484	+	0.601537	0.0452145
Q06033	Inter-alpha-trypsin inhibitor heavy chain H3	ITIH3	0.47259	0.0761405		0.703841	0.0431419		0.329639	0.0959296		0.73871	-0.0383554		0.0193898	0.279708	+	0.945221	0.00598903
P14923	Junction plakoglobin	JUP	0.0316552	0.706162	+	0.166923	-0.380667		0.004	0.868333	+	0.687451	-0.0907072		0.0175849	0.497369	+	0.646583	0.0867386
P29622	Kallistatin	SERPINA4	0.00488889	-0.368681	+	0.247377	0.138874		0.00484848	-0.32333	+	0.293012	0.125717		0.0133023	-0.281299	+	0.319891	0.105825
P01042	Kininogen-1	KNG1	0.00775	-0.30713	+	0.165167	0.14845		0.008	-0.264485	+	0.2592	0.125228		0.0163137	-0.236062	+	0.280857	0.103802
P01042-2	Kininogen-1	KNG1	0.129932	0.73408		0.992753	NaN		0.526192	0.241003		0.997644	NaN		0.000571429	1.35404	+	0.997055	NaN
P02788	Lactotransferrin	LTF	0.0101714	-1.04304	+	0.406273	-0.26155		0.00327273	-1.22688	+	0.111143	-0.579842		0.801369	0.112384		0.872636	-0.0574123
P02750	Leucine-rich alpha-2-glycoprotein	LRG1	0.00484211	-0.612971	+	0.251573	0.237891		0.000727273	-0.564671	+	0.264597	0.2387		0.0106667	-0.456136	+	0.285624	0.217581
P14151	L-selectin	SELL	0.0275	-1.08104	+	0.162745	0.536189		0	-0.745815	+	0.262551	0.276449		0.0035	-0.896052	+	0.0950667	0.565902
P51884	Lumican	LUM	0.0897978	-0.205152		0.520548	-0.0854882		0.0442759	-0.223851	+	0.829973	-0.0283522		0.0993077	-0.185684		0.279232	-0.170842
P61626	Lysozyme C	LYZ	0.0161905	-0.429584	+	0.120353	-0.326158		0.00275	-0.543516	+	0.766519	-0.0415101		0.109982	-0.251387		0.0706667	-0.486393
Q96PD5	N-acetylmuramoyl-L-alanine amidase	PGLYRP2	0.0217391	-0.242508	+	0.397274	0.0847826		0.156624	-0.119343		0.525457	0.0577476		0.820035	-0.0186603		0.456375	0.0669795
P04180	Phosphatidylcholine-sterol acyltransferase	LCAT	0.362135	-0.145551		0.852458	-0.0292689		0.00775	-0.416223	+	0.524525	-0.0978921		0.907254	-0.0177773		0.589234	-0.0794189
P05154	Plasma serine protease inhibitor	SERPINA5	0.0181333	-0.422526	+	0.0711429	0.340678		0.402333	-0.108319		0.489159	0.0876686		0.0761333	-0.243045		0.223165	0.150977
P02776	Platelet factor 4	PF4	0.261047	0.265034		0.517799	0.153459		0.314465	-0.208361		0.0405	0.719797	+	0.832904	-0.0480738		0.491401	-0.16156
P41222	Prostaglandin-H2 D-isomerase	PTGDS	0.00181818	-0.749069	+	0.414338	0.137761		0.0117857	-0.411675	+	0.557833	0.091356		0.000888889	-0.729089	+	0.270333	0.184224
P31151	Protein S100-A7	S100A7	0.906537	-0.0414943		0.165959	0.551817		0.0343243	0.823782	+	0.423032	-0.361825		0.0257576	0.676784	+	0.137655	-0.480361
P05109	Protein S100-A8	S100A8	0.00454545	-0.978573	+	0.355704	0.63061		0.928258	0.0267151		0.192	-0.992893		0.554341	-0.145849		0.161524	-0.546764
P06702	Protein S100-A9	S100A9	0.55488	-0.153		0.447324	-0.244881		0.0508211	0.581725		0.403966	-0.294675		0.0828132	0.475609		0.0293333	-0.975683	+
Q92954	Proteoglycan 4	PRG4	0.404988	0.134286		0.2936	0.231382		0.472614	-0.143871		0.113053	0.514175		0.0544762	-0.496567		0.0377778	0.60895	+
P00734	Prothrombin	F2	0.0650256	-0.167705		0.306695	0.107115		0.0411	-0.188836	+	0.289436	0.119512		0.143659	-0.111271		0.319927	0.0949918
P49908	Selenoprotein P	SEPP1	0.00824242	0.522233	+	0.189677	-0.242867		0.0273239	0.529614	+	0.81337	0.0387178		0.000705882	0.722918	+	0.908444	-0.015205
O75460	Serine/threonine-protein kinase/endoribonuclease IRE1	ERN1	0.438491	0.174903		0.132	0.478855		0.0277143	0.44062	+	0.506026	0.183692		0.0188364	0.467489	+	0.0869091	0.566948
Q96P63	Serpin B12	SERPINB12	0.909812	-0.0344914		0.983873	0.00519988		0.00691892	0.843935	+	0.477014	0.237686		0.203531	0.284805		0.0928276	0.537579
P29508	Serpin B3	SERPINB3	0.810155	-0.0880393		0.195556	0.703817		0.00728205	1.45708	+	0.506503	-0.336026		0.524832	-0.191861		0.738301	-0.0985559
P35542	Serum amyloid A-4 protein	SAA4	0	0.6992	+	0.0642105	-0.408291		0.00282353	0.592961	+	0.0405714	-0.491234	+	0	0.761734	+	0.024	-0.580963	+
P02743	Serum amyloid P-component	APCS	0.00246154	0.463956	+	0.249789	-0.159434		0.0422716	0.252948	+	0.523901	-0.0699965		0.00830769	0.352797	+	0.104824	-0.238878
P05452	Tetranectin	CLEC3B	0.0658734	-0.237813		0.072	0.33417		0.0664211	-0.211776		0.0353333	0.361721	+	0.110726	-0.158932		0.0674286	0.299037
P05543	Thyroxine-binding globulin	SERPINA7	0.096043	0.170491		0.396758	0.093732		0.0417561	0.213188	+	0.735549	0.0302752		0.128826	0.132389		0.629592	0.0471573
Q15582	Transforming growth factor-beta-induced protein ig-h3	TGFBI	0.0143	0.730345	+	0.428972	-0.149887		0.00468966	0.836542	+	0.689035	0.0652857		0.0006	0.755753	+	0.572822	0.0866736
P37802	Transgelin-2	TAGLN2	0.0467692	-0.597473	+	0.068	0.801913		0.0273043	-0.621454	+	0.138667	0.545391		0.0169231	-0.815832	+	0.0882105	0.730376
P04070	Vitamin K-dependent protein C	PROC	0.00648276	-0.48453	+	0.254432	0.181962		0.0190769	-0.387903	+	0.602545	-0.0812174		0.001	-0.747622	+	0.0315	0.486656	+
P07225	Vitamin K-dependent protein S	PROS1	0.130783	0.141193		0.244513	0.131949		0.044	0.191678	+	0.358912	0.0908984		0.0335882	0.188008	+	0.204048	0.128879
P04004	Vitronectin	VTN	0.0481818	-0.215647	+	0.709431	0.0349098		0.0586538	-0.192296		0.638224	0.0455716		0.238411	-0.0958777		0.650558	0.0364214
P25311	Zinc-alpha-2-glycoprotein	AZGP1	0.0487761	-0.204596	+	0.798294	0.0228871		0.0032	-0.350021	+	0.828072	-0.0201988		0.00621053	-0.28197	+	0.560341	-0.0503908
A0A075B6S5		IGKV1-27	0.0235385	-0.38967	+	0.492247	0.08003		0	-0.724705	+	0.158333	0.24584		0.0139556	-0.405242	+	0.571388	0.0825375
A0A0A0MS15		IGHV3-49	0.00469565	-0.607755	+	0.119314	-0.378347		0.00233333	-0.901374	+	0.268061	-0.291917		0.000666667	-0.894225	+	0.0831667	-0.404713
A0A0B4J1U3		IGLV1-36	0.00293333	-0.566834	+	0.391785	0.146497		0.0008	-0.465851	+	0.813745	-0.029325		0.00335484	-0.41699	+	0.395364	0.142806
A0A0C4DH43			0.0182727	-0.472112	+	0.0646667	-0.446976		0.00503226	-0.612846	+	0.158105	-0.371644		0.0008	-0.608785	+	0.0932308	-0.376421
P0DOX3			0.00657143	-0.626342	+	0.170113	-0.257964		0.00502857	-0.566862	+	0.30308	-0.229126		0.00124138	-0.691188	+	0.354316	-0.208762
A0A087WSX0		IGLV5-45	0.0338983	-0.400403	+	0.351418	0.157359		0.00517647	-0.575602	+	0.655614	0.071825		0.0711724	-0.348326		0.451256	0.184312
A0A075B6K5		IGLV3-9	0.0253091	0.271227	+	0.120333	-0.198483		0.283305	0.0966725		0.202	-0.187346		0.142424	0.128932		0.0972381	-0.325164
A0A0C4DH33		IGHV1-24	0.101237	-0.241841		0.743038	-0.056133		0.00807692	-0.381366	+	0.544335	0.111298		0.0371429	-0.281679	+	0.682	0.0660378
A0A087WSY6		IGKV3D-15	0.137431	-0.191525		0.528254	-0.080449		0.00824	-0.329024	+	0.887638	0.017025		0.426667	-0.0823344		0.0995556	-0.264404
A0A0B4J2H0		IGHV1-69-2	0.257583	-0.144249		0.439034	-0.108195		0.0119273	-0.3231	+	0.42443	-0.111213		0.0861031	-0.191112		0.380851	-0.139586
P0DOY3			0.401164	-0.129143		0.0564	0.425131		0.024	-0.415047	+	0.004	0.608165	+	0.401989	-0.0960028		0.11152	0.264129
A0A0C4DH68		IGKV2-24	0.0962128	0.219018		0.444054	0.0912976		0.0672696	0.215604		0.252375	0.157058		0.0433418	0.222328	+	0.534138	0.0749172
A0A075B6S6		IGKV2D-30	0.104941	0.265324		0.120865	0.308249		0.142725	0.223872		0.110824	0.332992		0.0331053	0.314287	+	0.329184	0.150814
A0A0B4J1U7		IGHV6-1	0.44591	0.155955		0.0685	-0.788587		0.0513333	0.445194		0.0887273	-0.501985		0.005	0.747192	+	0.035	-0.953243	+
A0A0B4J1V1		IGHV3-21	0.554955	0.0916491		0.350931	0.194882		0.655712	0.073306		0.98219	-0.002428		0.0141224	0.442501	+	0.33411	-0.142553
A0A0B4J1V6		IGHV3-73	0.794099	-0.0596872		0.356957	0.213579		0.612385	0.0548943		0.95311	-0.0101926		0.0218361	-0.341346	+	0.569061	0.0832918
A0A0C4DH34		IGHV4-28	0.963624	-0.011558		0.487371	-0.183028		0.24042	-0.252096		0.118444	0.615976		0.0332778	-0.467126	+	0.377439	0.182504
